# Supplementary material for: Formulated Phospholipids as Non-Canonical TLR4 Agonists
Source: Pharmaceutics. 2022 Nov 22;14(12):2557. doi: 10.3390/pharmaceutics14122557 (PMC9788208; doi:10.3390/pharmaceutics14122557)
Supplement: Supplementary file 1 [file pharmaceutics-14-02557-s001.zip]

Archive with 1 entries (1 files):
- pharmaceutics-2029788-supplementary.pdf
